# Supplementary material for: XIAP inhibitors induce differentiation and impair clonogenic capacity of acute myeloid leukemia stem cells
Source: Oncotarget. 2014 May 26;5(12):4337–46. doi: 10.18632/oncotarget.2016 (PMC4147327; doi:10.18632/oncotarget.2016)
Supplement: Supplementary file 2 [file oncotarget-05-4337-s002.xls]

## Sheet: Upregulated
Supplementary Table 1. Genes differentially expressed associated with ATRA-induced differentiation of HL-60 cells.
Probe set	Gene description	DMSO mean	DMSO StDv	ATRA mean	ATRA StDv	Fold of change
206660_at	immunoglobulin lambda-like polypeptide 1, IGLL1	90.9333	55.5081	522.962	42.7046	5.75105
212816_s_at	cystathionine-beta-synthase, CBS	32.8377	3.68807	148.779	32.6461	4.53075
207847_s_at	mucin 1, cell surface associated, MUC1	42.4386	4.70878	153.773	0	3.62342
202746_at	integral membrane protein 2A, ITM2A	66.8552	57.4347	226.624	44.9093	3.38977
218066_at	solute carrier family 12 (potassium/chloride transporters), member 7, SLC12A7	112.34	23.2556	374.135	41.7998	3.33038
208178_x_at	triple functional domain (PTPRF interacting), TRIO	40.1099	8.16147	130.695	7.98266	3.25843
204116_at	interleukin 2 receptor, gamma (severe combined immunodeficiency), IL2RG	297.203	174.887	955.853	102.498	3.21616
213345_at	nuclear factor of activated T-cells, cytoplasmic, calcineurin-dependent 4, NFATC4	56.8759	3.21264	180.258	11.2299	3.16931
208651_x_at	CD24 molecule, CD24	174.763	152.511	544.217	53.5173	3.11403
207505_at	protein kinase, cGMP-dependent, type II, PRKG2	34.5946	3.54513	106.482	5.74961	3.078
217121_at	tankyrase, TRF1-interacting ankyrin-related ADP-ribose polymerase, TNKS	29.4487	4.9879	89.4948	2.68265	3.03901
221329_at	olfactory receptor, family 52, subfamily A, member 1, OR52A1	41.6304	8.01742	126.329	10.0412	3.03453
203066_at	B cell RAG associated protein, GALNAC4S-6ST	25.5625	4.9495	75.3801	0	2.94886
220752_at	erythrocyte transmembrane protein, LOC51145	20.5258	0.872039	59.3364	0	2.89082
218718_at	platelet derived growth factor C, PDGFC	25.7282	5.13661	74.0673	13.2598	2.87883
211657_at	carcinoembryonic antigen-related cell adhesion molecule 6 (non-specific cross reacting antigen), CEACAM6	346.223	291.616	996.39	100.442	2.87789
218303_x_at	lysine-rich coiled-coil 1, KRCC1	44.5365	18.6527	126.944	18.8154	2.85033
218409_s_at	DnaJ (Hsp40) homolog, subfamily C, member 1, DNAJC1	43.3928	6.6395	123.578	0.584879	2.8479
210047_at	solute carrier family 11 (proton-coupled divalent metal ion transporters), member 2, SLC11A2	38.7712	4.36838	108.594	1.02952	2.8009
203387_s_at	TBC1 domain family, member 4, TBC1D4	83.4153	13.8083	231.022	7.15388	2.76953
206207_at	Charcot-Leyden crystal protein, CLC	383.886	358.464	1043.33	186.9	2.71782
217035_at	Similar to hCG1812074 /// Immunoglobulin heavy constant mu, IGHG1 /// LOC642131	80.0937	13.0721	215.652	0	2.6925
203817_at	guanylate cyclase 1, soluble, beta 3, GUCY1B3	21.3058	2.76363	57.3294	0	2.69078
202018_s_at	lactotransferrin, LTF	136.528	66.0987	367.325	97.3784	2.69046
213451_x_at	tenascin XA pseudogene /// tenascin XB, TNXA /// TNXB	69.28	7.56719	186.139	4.35309	2.68677
206298_at	Rho GTPase activating protein 22, ARHGAP22	26.7942	2.07109	71.92	0	2.68416
217177_s_at	protein tyrosine phosphatase, receptor type, B, PTPRB	14.8582	1.01222	39.7528	6.7435e-07	2.67549
219825_at	cytochrome P450, family 26, subfamily B, polypeptide 1, CYP26B1	19.4732	1.28812	51.0691	0	2.62254
207426_s_at	tumor necrosis factor (ligand) superfamily, member 4 (tax-transcriptionally activated glycoprotein 1, 34kDa), TNFSF4	49.3577	7.8891	129.094	5.4983	2.61548
203988_s_at	fucosyltransferase 8 (alpha (1,6) fucosyltransferase), FUT8	28.1364	3.62034	73.5246	0.595923	2.61315
204456_s_at	growth arrest-specific 1, GAS1	16.5276	2.34117	43.1593	0.428767	2.61135
220791_x_at	sodium channel, voltage-gated, type XI, alpha subunit, SCN11A	13.5394	1.57577	35.2729	0	2.6052
207968_s_at	myocyte enhancer factor 2C, MEF2C	34.7275	4.4879	90.4037	0.52682	2.60323
216062_at	Transcribed locus, ---	23.089	1.68088	60.0331	0.302171	2.60007
219519_s_at	sialic acid binding Ig-like lectin 1, sialoadhesin, SIGLEC1	23.2398	0.841916	60.385	9.53674e-07	2.59834
214677_x_at	immunoglobulin lambda locus, IGL@	70.4559	5.85384	183.024	3.39962	2.59771
207095_at	solute carrier family 10 (sodium/bile acid cotransporter family), member 2, SLC10A2	35.2999	5.22986	91.3154	1.3487e-06	2.58685
205175_s_at	ketohexokinase (fructokinase), KHK	41.6443	3.03676	107.611	1.32433	2.58406
202747_s_at	integral membrane protein 2A, ITM2A	254.175	112.481	650.948	154.039	2.56102
204198_s_at	runt-related transcription factor 3, RUNX3	275.617	176.768	705.131	155.48	2.55837
202718_at	insulin-like growth factor binding protein 2, 36kDa, IGFBP2	39.8477	4.84122	101.541	11.0145	2.54823
218412_s_at	GTF2I repeat domain containing 1, GTF2IRD1	124.196	23.5022	316.008	7.31823	2.54443
216333_x_at	tenascin XA pseudogene /// tenascin XB, TNXA /// TNXB	70.7695	5.18344	179.714	12.0616	2.53943
203637_s_at	midline 1 (Opitz/BBB syndrome), MID1	15.9599	0.759355	40.4788	0	2.53628
222288_at	Transcribed locus, weakly similar to NP_060312.1 hypothetical protein LOC55652 [Homo sapiens], ---	109.567	71.6789	276.204	71.3676	2.52088
219194_at	sema domain, immunoglobulin domain (Ig), transmembrane domain (TM) and short cytoplasmic domain, (semaphorin) 4G, SEMA4G	91.6673	12.0244	230.948	2.93758	2.51941
219509_at	myozenin 1, MYOZ1	80.5537	10.7543	202.794	4.49553	2.5175
211410_x_at	killer cell immunoglobulin-like receptor, two domains, long cytoplasmic tail, 5A, KIR2DL5A	100.016	20.8357	250.775	23.9196	2.50736
211494_s_at	solute carrier family 4, sodium bicarbonate cotransporter, member 4, SLC4A4	78.3307	18.2163	196.378	1.95028	2.50704
219494_at	RAD54 homolog B (S. cerevisiae), RAD54B	56.2481	11.6767	140.959	24.5236	2.50602
217166_at		53.7186	8.42171	134.583	0	2.50534
221371_at	tumor necrosis factor (ligand) superfamily, member 18, TNFSF18	29.4802	5.0142	73.7547	0.0907386	2.50184
200953_s_at	cyclin D2, CCND2	439.628	165.323	1095.4	164.493	2.49165
219625_s_at	collagen, type IV, alpha 3 (Goodpasture antigen) binding protein, COL4A3BP	59.1103	6.0345	147.022	3.30362e-06	2.48726
213478_at	kazrin, RP1-21O18.1	32.035	3.93892	79.3945	0	2.47837
213610_s_at	kelch-like 23 (Drosophila), KLHL23	17.9728	2.527	44.5034	4.54599	2.47616
209013_x_at	triple functional domain (PTPRF interacting), TRIO	44.7419	6.44662	109.53	8.70124	2.44805
206422_at	glucagon, GCG	15.5134	1.23379	37.9381	0	2.44551
206673_at	G protein-coupled receptor 176, GPR176	33.6775	3.7222	82.3193	6.53939	2.44434
201280_s_at	disabled homolog 2, mitogen-responsive phosphoprotein (Drosophila), DAB2	21.0991	2.97292	51.5716	2.21905	2.44426
208427_s_at	ELAV (embryonic lethal, abnormal vision, Drosophila)-like 2 (Hu antigen B), ELAVL2	17.3655	2.07159	42.2683	3.49355	2.43404
219998_at	galectin-related protein, HSPC159	28.2753	3.50865	68.7538	9.53674e-07	2.43158
213106_at	ATPase, aminophospholipid transporter (APLT), class I, type 8A, member 1, ATP8A1	12.7516	0.854984	30.9881	0.262762	2.43014
210198_s_at	proteolipid protein 1 (Pelizaeus-Merzbacher disease, spastic paraplegia 2, uncomplicated), PLP1	14.8268	0.530407	35.9128	0	2.42216
208347_at		66.9599	10.019	161.946	3.12929	2.41855
200935_at	calreticulin, CALR	398.186	188.429	961.162	81.5851	2.41385
210475_at	POU class 3 homeobox 1, POU3F1	60.4322	6.91739	145.627	0	2.40975
221408_x_at	protocadherin beta 12, PCDHB12	51.0679	5.18971	122.945	0	2.40749
212417_at	secretory carrier membrane protein 1, SCAMP1	40.9427	6.97772	98.5014	4.24694	2.40584
209856_x_at	abl interactor 2, ABI2	72.564	10.772	174.255	0	2.4014
217284_x_at	serine hydrolase-like /// serine hydrolase-like 2, SERHL /// SERHL2	49.2568	7.8421	117.011	2.2866	2.37553
222102_at	glutathione S-transferase A3, GSTA3	35.6757	5.07298	84.6626	0	2.37312
209869_at	adrenergic, alpha-2A-, receptor, ADRA2A	19.3	3.83013	45.7729	0.916903	2.37166
204972_at	2'-5'-oligoadenylate synthetase 2, 69/71kDa, OAS2	79.3014	14.2191	187.763	5.67566	2.36772
213539_at	CD3d molecule, delta (CD3-TCR complex), CD3D	43.8266	8.20771	103.679	7.21172	2.36567
208031_s_at	regulatory factor X, 2 (influences HLA class II expression), RFX2	85.399	12.5646	201.552	0	2.36012
211431_s_at	TYRO3 protein tyrosine kinase, TYRO3	23.6005	2.69721	55.6645	2.02989	2.35861
220702_at		30.2343	4.36088	71.294	3.37491	2.35805
219271_at	UDP-N-acetyl-alpha-D-galactosamine:polypeptide N-acetylgalactosaminyltransferase 14 (GalNAc-T14), GALNT14	164.061	68.4198	386.844	34.2573	2.35793
218812_s_at	ORAI calcium release-activated calcium modulator 2, ORAI2	82.2995	16.5504	193.927	35.7359	2.35636
202952_s_at	ADAM metallopeptidase domain 12 (meltrin alpha), ADAM12	18.8419	2.1155	44.1761	0	2.34457
213796_at	small proline-rich protein 1A, SPRR1A	27.2068	4.90317	63.6752	0	2.34042
221526_x_at	par-3 partitioning defective 3 homolog (C. elegans), PARD3	59.5922	9.44882	139.386	6.49507	2.339
207045_at	coiled-coil domain containing 132, CCDC132	22.5625	3.33086	52.6455	2.72856	2.33332
220576_at	post-GPI attachment to proteins 1, PGAP1	19.8863	3.21104	46.35	9.54268	2.33075
208056_s_at	core-binding factor, runt domain, alpha subunit 2; translocated to, 3, CBFA2T3	68.3424	16.5844	159.192	37.2788	2.32934
207477_at		24.5539	2.00129	57.1242	7.16116	2.32648
216287_at	CDNA FLJ11868 fis, clone HEMBA1006993, ---	25.3652	4.53694	58.9904	9.53674e-07	2.32564
215670_s_at	SCAN domain containing 2, SCAND2	80.8681	6.12008	187.635	15.5178	2.32026
214072_x_at	Neuron derived neurotrophic factor, NENF	93.579	14.9728	216.126	11.3225	2.30956
213672_at	methionyl-tRNA synthetase, MARS	55.561	3.89644	128.042	16.5765	2.30454
210812_at	X-ray repair complementing defective repair in Chinese hamster cells 4, XRCC4	37.3308	2.74016	85.8254	0.956348	2.29905
209541_at	insulin-like growth factor 1 (somatomedin C), IGF1	15.6725	1.5903	36.0081	0	2.29753
215739_s_at	tubulin, gamma complex associated protein 3, TUBGCP3	33.0819	5.28822	75.7373	12.674	2.28939
214420_s_at	Cytochrome P450, family 2, subfamily C, polypeptide 9, CYP2C9	21.2123	2.3276	48.5391	0	2.28826
222357_at	zinc finger and BTB domain containing 20, ZBTB20	61.3192	4.9248	140.049	1.43405	2.28393
202321_at	geranylgeranyl diphosphate synthase 1, GGPS1	39.4276	1.40388	90.0402	0	2.28368
217708_x_at	Transcribed locus, ---	87.4098	12.581	198.985	0	2.27647
214627_at	eosinophil peroxidase, EPX	178.601	77.3569	405.368	50.1116	2.26968
216291_at	Zinc finger protein 440, ZNF440	19.2281	0.752832	43.58	0.760506	2.26648
208285_at	olfactory receptor, family 7, subfamily A, member 5, OR7A5	101.935	16.7733	230.985	0	2.266
220662_s_at	hairy/enhancer-of-split related with YRPW motif-like, HEYL	35.1831	3.58843	79.7132	3.26898	2.26567
209099_x_at	jagged 1 (Alagille syndrome), JAG1	153.233	90.6655	346.213	61.2072	2.25939
211527_x_at	vascular endothelial growth factor A, VEGFA	57.2481	4.05065	128.97	24.2628	2.25282
216217_at	phospholipase C-like 2, PLCL2	25.9138	3.09358	58.3646	1.44555	2.25226
215408_at	CDNA: FLJ21419 fis, clone COL04084, ---	31.1384	6.38578	70.1165	1.68421	2.25177
205910_s_at	carboxyl ester lipase (bile salt-stimulated lipase), CEL	53.4974	22.0851	120.207	18.2506	2.24696
207173_x_at	cadherin 11, type 2, OB-cadherin (osteoblast), CDH11	18.6893	2.70881	41.9528	0.237094	2.24475
221584_s_at	potassium large conductance calcium-activated channel, subfamily M, alpha member 1, KCNMA1	62.0378	8.68408	139.094	7.00098	2.24208
213622_at	collagen, type IX, alpha 2, COL9A2	64.1829	17.7095	143.849	0.372705	2.24124
219443_at	taspase, threonine aspartase, 1, TASP1	54.4465	4.86998	122.004	15.4319	2.24081
219415_at	tweety homolog 1 (Drosophila), TTYH1	16.5223	1.73737	37.0209	1.1343	2.24067
205403_at	interleukin 1 receptor, type II, IL1R2	27.2724	2.80891	61.0928	1.3487e-06	2.2401
211902_x_at	T cell receptor alpha locus, TRA@	64.3464	8.74415	143.816	5.15022	2.23503
217276_x_at	serine hydrolase-like /// serine hydrolase-like 2, SERHL /// SERHL2	48.4924	5.45567	108.353	0	2.23443
220017_x_at	cytochrome P450, family 2, subfamily C, polypeptide 9, CYP2C9	50.6514	11.7571	113.095	0	2.23281
203139_at	death-associated protein kinase 1, DAPK1	40.9557	6.9075	91.3154	1.3487e-06	2.22961
220699_s_at	hypothetical protein PRO2214, PRO2214	25.3797	1.75729	56.4461	1.23819	2.22406
206545_at	CD28 molecule, CD28	18.3508	1.5198	40.759	0	2.22111
209995_s_at	T-cell leukemia/lymphoma 1A, TCL1A	72.1251	13.2038	160.096	8.6449	2.2197
213855_s_at	lipase, hormone-sensitive, LIPE	27.4794	1.87107	60.9949	5.62426	2.21966
209684_at	Ras and Rab interactor 2, RIN2	19.1741	2.46015	42.5532	0	2.2193
220021_at	transmembrane channel-like 7, TMC7	31.4923	2.14879	69.8905	1.68964	2.21929
210020_x_at	calmodulin-like 3, CALML3	62.0634	2.64322	137.724	17.5841	2.21909
201789_at	dehydrogenase/reductase (SDR family) member 7, DHRS7	17.9926	4.05861	39.8755	6.7435e-07	2.21622
204698_at	interferon stimulated exonuclease gene 20kDa, ISG20	24.9082	2.87007	55.0958	0.081522	2.21195
204607_at	3-hydroxy-3-methylglutaryl-Coenzyme A synthase 2 (mitochondrial), HMGCS2	35.6357	3.17072	78.7381	0.439697	2.20953
219270_at	ChaC, cation transport regulator homolog 1 (E. coli), CHAC1	86.2953	9.17199	190.528	43.0348	2.20786
212190_at	serpin peptidase inhibitor, clade E (nexin, plasminogen activator inhibitor type 1), member 2, SERPINE2	43.2346	8.45129	95.3317	4.5363	2.20499
213395_at	megalencephalic leukoencephalopathy with subcortical cysts 1, MLC1	446.518	163.579	984.073	131.674	2.20388
202861_at	period homolog 1 (Drosophila), PER1	67.4212	4.12604	147.805	8.17145	2.19226
206885_x_at	chorionic somatomammotropin hormone 1 (placental lactogen) /// chorionic somatomammotropin hormone 2 /// growth hormone 1, CSH1 /// CSH2 /// GH1	58.0478	7.76779	127.221	1.37166	2.19166
208936_x_at	lectin, galactoside-binding, soluble, 8 (galectin 8), LGALS8	141.769	17.7258	309.855	24.6998	2.18563
213783_at	MFNG O-fucosylpeptide 3-beta-N-acetylglucosaminyltransferase, MFNG	67.7228	5.1968	147.524	8.63394	2.17835
216037_x_at	transcription factor 7-like 2 (T-cell specific, HMG-box), TCF7L2	43.1153	10.5706	93.8687	0.897697	2.17716
219915_s_at	solute carrier family 16, member 10 (aromatic amino acid transporter), SLC16A10	21.9099	2.51917	47.68	0.43262	2.17618
215745_at	(clone B3B3E13) chromosome 4p16.3 DNA fragment, ---	35.3246	7.26251	76.8237	1.3487e-06	2.1748
200766_at	cathepsin D, CTSD	165.728	53.4036	359.763	22.6871	2.1708
211743_s_at	proteoglycan 2, bone marrow (natural killer cell activator, eosinophil granule major basic protein), PRG2	5108.2	1536.87	11084.7	843.97	2.16998
217757_at	alpha-2-macroglobulin, A2M	28.3464	5.00469	61.4993	0	2.16956
202211_at	ADP-ribosylation factor GTPase activating protein 3, ARFGAP3	24.8106	1.71262	53.7965	0	2.16829
213618_at	centaurin, delta 1, CENTD1	29.298	5.14618	63.5247	1.06987	2.16823
219389_at	sushi domain containing 4, SUSD4	161.164	26.9411	349.025	6.13049	2.16565
206043_s_at	ATPase, Ca++ transporting, type 2C, member 2, ATP2C2	26.494	2.92276	57.3175	1.44875	2.16341
208712_at	cyclin D1, CCND1	28.2995	6.25874	61.1547	3.8956	2.16098
210301_at	xanthine dehydrogenase, XDH	152.547	29.8689	329.525	28.1455	2.16016
212014_x_at	CD44 molecule (Indian blood group), CD44	77.0629	4.39197	165.992	0	2.15399
206233_at	UDP-Gal:betaGlcNAc beta 1,4- galactosyltransferase, polypeptide 6, B4GALT6	17.173	2.84239	36.9379	2.10907	2.15093
211959_at	insulin-like growth factor binding protein 5, IGFBP5	14.9744	1.005	32.1648	6.7435e-07	2.14798
214523_at	CCAAT/enhancer binding protein (C/EBP), epsilon, CEBPE	406.592	299.952	871.667	118.06	2.14384
217300_at		25.3856	2.49997	54.3794	1.00312	2.14213
204725_s_at	NCK adaptor protein 1, NCK1	79.0107	18.5654	169.182	5.6122	2.14126
211614_at	C33.6 unnamed HERV-H protein, ---	65.5131	11.7105	140.193	3.37258	2.13993
210147_at	ADP-ribosyltransferase 3, ART3	18.4348	1.88838	39.4184	0	2.13826
220987_s_at	chromosome 11 open reading frame 17 /// NUAK family, SNF1-like kinase, 2, C11orf17 /// NUAK2	55.706	8.41423	118.949	3.71671	2.1353
206732_at	SLIT and NTRK-like family, member 3, SLITRK3	17.5674	1.76091	37.3934	0	2.12857
205516_x_at	CDKN1A interacting zinc finger protein 1, CIZ1	388.303	90.8049	825.674	37.5085	2.12637
206659_at	hypothetical protein FLJ14082, FLJ14082	36.2473	2.01769	77.0475	1.3487e-06	2.12561
205276_s_at	GTP binding protein 1, GTPBP1	43.3516	8.25527	92.0773	5.11892	2.12396
217608_at	SFRS12-interacting protein 1, SFRS12IP1	16.5438	0.611483	35.1127	4.55375	2.12241
216487_at	MRNA; cDNA DKFZp564F212 (from clone DKFZp564F212), ---	22.5398	2.25683	47.7772	0.641568	2.11968
206159_at	growth differentiation factor 10, GDF10	38.331	5.64878	81.2235	0.653022	2.11901
218934_s_at	heat shock 27kDa protein family, member 7 (cardiovascular), HSPB7	80.9964	6.22579	171.593	2.51358	2.11853
220153_at	ectonucleoside triphosphate diphosphohydrolase 7, ENTPD7	100.819	18.5561	213.455	7.26679	2.1172
216412_x_at	immunoglobulin lambda locus, IGL@	51.3938	5.4029	108.776	5.45643	2.11653
206456_at	gamma-aminobutyric acid (GABA) A receptor, alpha 5, GABRA5	12.7001	1.60242	26.8707	0.664197	2.11578
204268_at	S100 calcium binding protein A2, S100A2	38.5401	5.13832	81.3556	1.21532	2.11093
202656_s_at	SERTA domain containing 2, SERTAD2	246.32	96.9385	518.958	67.6555	2.10684
214350_at	Syntrophin, beta 2 (dystrophin-associated protein A1, 59kDa, basic component 2), SNTB2	20.9018	1.34121	44.0234	6.7435e-07	2.1062
211421_s_at	ret proto-oncogene, RET	61.9262	4.89066	130.299	4.49502	2.1041
219602_s_at	family with sequence similarity 38, member B, FAM38B	28.8911	4.6016	60.7859	0.40979	2.10396
204083_s_at	tropomyosin 2 (beta), TPM2	19.0425	3.48867	39.955	6.56207	2.09821
215771_x_at	ret proto-oncogene, RET	94.7718	17.8329	198.685	2.6974e-06	2.09646
203457_at	syntaxin 7, STX7	24.8741	1.29431	52.1055	0	2.09477
221815_at	abhydrolase domain containing 2, ABHD2	51.7426	13.6094	108.363	9.88067	2.09426
206644_at	nuclear receptor subfamily 0, group B, member 1, NR0B1	16.4731	2.03023	34.4929	0	2.09389
209581_at	HRAS-like suppressor 3, HRASLS3	41.1476	3.56594	86.1121	0	2.09276
204649_at	trophinin associated protein (tastin), TROAP	197.994	28.6413	414.234	15.619	2.09215
205624_at	carboxypeptidase A3 (mast cell), CPA3	107.854	19.4836	225.452	3.8147e-06	2.09034
219179_at	dapper, antagonist of beta-catenin, homolog 1 (Xenopus laevis), DACT1	22.5417	2.09424	47.1137	2.3402	2.09006
217358_at	DnaJ (Hsp40) homolog, subfamily C, member 16, DNAJC16	89.387	9.84355	186.686	2.6974e-06	2.08852
205188_s_at	SMAD family member 5, SMAD5	32.4618	1.7722	67.7462	9.53674e-07	2.08695
215976_at	CDNA FLJ12040 fis, clone HEMBB1001944, ---	17.3703	1.80312	36.2119	4.76837e-07	2.08471
219456_s_at	Ras and Rab interactor 3, RIN3	101.771	31.9522	212.111	43.8215	2.08419
204591_at	cell adhesion molecule with homology to L1CAM (close homolog of L1), CHL1	12.1488	0.822328	25.3152	0	2.08376
220144_s_at	ankyrin repeat domain 5, ANKRD5	14.6813	1.67389	30.5608	0.03909	2.08162
222124_at	hypoxia inducible factor 3, alpha subunit, HIF3A	67.9745	9.21908	141.464	6.87019	2.08113
212235_at	plexin D1, PLXND1	133.602	53.9098	278.03	14.3847	2.08103
219761_at	C-type lectin domain family 1, member A, CLEC1A	44.9896	9.30402	93.5421	0.27551	2.07919
205584_at	chromosome X open reading frame 45, CXorf45	29.8255	5.29403	61.9749	0	2.07791
203015_s_at	synovial sarcoma, X breakpoint 2 interacting protein, SSX2IP	61.7925	7.46391	128.349	3.72708	2.0771
206651_s_at	carboxypeptidase B2 (plasma), CPB2	22.4468	2.95512	46.5718	0.053585	2.07476
212812_at	CDNA: FLJ22642 fis, clone HSI06970, ---	115.595	20.4853	239.798	27.093	2.07447
216620_s_at	Rho guanine nucleotide exchange factor (GEF) 10, ARHGEF10	115.11	17.8885	238.767	2.04715	2.07425
214329_x_at	tumor necrosis factor (ligand) superfamily, member 10, TNFSF10	12.0414	0.750154	24.969	0.817432	2.0736
217020_at	retinoic acid receptor, beta, RARB	74.1789	13.8116	153.797	4.47917	2.07333
208223_s_at	activin A receptor, type IB, ACVR1B	29.6639	3.12115	61.4768	0.665154	2.07244
216444_at	CDNA FLJ14076 fis, clone HEMBB1001925, ---	20.1289	2.94921	41.6702	0	2.07017
215402_at	amyloid beta precursor protein (cytoplasmic tail) binding protein 2, APPBP2	11.7122	0.624728	24.1932	0	2.06564
221958_s_at	G protein-coupled receptor 177, GPR177	16.8778	1.87659	34.8494	2.44744	2.0648
216238_s_at	fibrinogen beta chain, FGB	12.6255	0.994499	26.0676	0.0728179	2.06468
215428_at	MRNA full length insert cDNA clone EUROIMAGE 295344, ---	19.9832	1.8504	41.2346	0	2.06347
212939_at	collagen, type VI, alpha 1, COL6A1	31.2461	2.01765	64.4542	0.367467	2.06279
206795_at	coagulation factor II (thrombin) receptor-like 2, F2RL2	18.0273	2.34236	37.1813	6.7435e-07	2.0625
217419_x_at	agrin, AGRN	88.9125	10.3724	183.349	8.45694	2.06213
219954_s_at	glucosidase, beta, acid 3 (cytosolic), GBA3	17.777	1.93366	36.6547	0.670137	2.06192
203874_s_at	SWI/SNF related, matrix associated, actin dependent regulator of chromatin, subfamily a, member 1, SMARCA1	13.9803	1.70492	28.8063	1.21822	2.06049
220381_at	Rho GTPase activating protein 28, ARHGAP28	30.1299	2.60282	62.0505	0	2.05943
220815_at	catenin (cadherin-associated protein), alpha 3, CTNNA3	73.2906	8.45373	150.779	0	2.05728
211005_at	linker for activation of T cells /// spinster homolog 1 (Drosophila), LAT /// SPNS1	55.6132	4.63349	114.314	6.86869	2.05552
221559_s_at	MIS12, MIND kinetochore complex component, homolog (yeast), MIS12	41.7251	5.02195	85.7541	1.3487e-06	2.05522
219975_x_at	oleoyl-ACP hydrolase, OLAH	14.6113	1.99705	30.0229	4.76837e-07	2.05477
209407_s_at	deformed epidermal autoregulatory factor 1 (Drosophila), DEAF1	187.256	41.4227	384.396	25.0955	2.05279
219617_at	chromosome 2 open reading frame 34, C2orf34	45.0644	5.36553	92.4843	3.42246	2.05227
221152_at	collagen, type VIII, alpha 1, COL8A1	13.5132	0.419966	27.7239	0	2.05161
204869_at	proprotein convertase subtilisin/kexin type 2, PCSK2	13.2175	1.48991	27.1152	0	2.05147
214183_s_at	transketolase-like 1, TKTL1	35.6267	5.93746	73.0724	3.90354	2.05106
216106_at	hypothetical protein LOC145678, LOC145678	27.3779	3.93182	56.1031	1.43789	2.04921
220542_s_at	palate, lung and nasal epithelium associated, PLUNC	79.6163	14.3518	163.131	0.45634	2.04896
203666_at	chemokine (C-X-C motif) ligand 12 (stromal cell-derived factor 1), CXCL12	127.428	22.3449	260.752	0	2.04626
220278_at	jumonji domain containing 2D, JMJD2D	17.8797	2.02305	36.5265	4.76837e-07	2.0429
201920_at	solute carrier family 20 (phosphate transporter), member 1, SLC20A1	383.05	75.9369	782.409	141.044	2.04258
212285_s_at	agrin, AGRN	101.67	20.9508	207.613	11.7193	2.04202
203429_s_at	chromosome 1 open reading frame 9, C1orf9	144.325	53.6703	294.266	33.1308	2.03892
205124_at	myocyte enhancer factor 2B, MEF2B	55.2051	5.33515	112.543	2.12528	2.03863
221370_at	zinc finger protein 717, ZNF717	31.1424	4.38911	63.4754	0.346106	2.03823
202887_s_at	DNA-damage-inducible transcript 4, DDIT4	109.52	15.4852	223.202	36.0513	2.038
219427_at	FAT tumor suppressor homolog 4 (Drosophila), FAT4	16.4515	2.33787	33.4986	1.23674	2.03621
220621_at	forkhead box E3, FOXE3	25.9935	2.32488	52.9164	4.23379	2.03576
215520_at	pygopus homolog 1 (Drosophila), PYGO1	18.2011	3.12913	37.0367	0.250375	2.03487
217556_at	chloride channel 4, CLCN4	13.8415	1.23749	28.1622	0.0586744	2.03462
204098_at	RNA binding motif protein, X-linked 2, RBMX2	70.3566	3.89057	143.116	1.15002	2.03415
203386_at	TBC1 domain family, member 4, TBC1D4	32.3353	9.46824	65.7694	13.3702	2.03398
206639_x_at	histatin 1, HTN1	18.5132	2.83023	37.6489	1.94683	2.03362
201845_s_at	RING1 and YY1 binding protein, RYBP	86.8216	29.8063	176.556	42.7611	2.03355
208958_at	thioredoxin domain containing 4 (endoplasmic reticulum), TXNDC4	17.9019	1.16204	36.3665	0.620821	2.03144
213362_at	protein tyrosine phosphatase, receptor type, D, PTPRD	12.6327	1.38015	25.6476	0.481701	2.03025
219352_at	hect domain and RLD 6, HERC6	36.4234	2.09797	73.9222	4.29649	2.02953
221347_at	cholinergic receptor, muscarinic 5, CHRM5	70.9446	16.4762	143.936	3.10036	2.02886
204521_at	chromosome 12 open reading frame 24, C12orf24	156.505	19.8302	317.289	52.2926	2.02734
213258_at	tissue factor pathway inhibitor (lipoprotein-associated coagulation inhibitor), TFPI	12.4706	0.854428	25.2534	0.318106	2.02504
221170_at	histamine receptor H4, HRH4	15.2678	1.10191	30.9135	0	2.02475
215057_at	Clone 161455-2-3 B cell expressed mRNA from chromosome X, ---	51.9115	9.34741	105.058	2.47483	2.02379
207597_at	ADAM metallopeptidase domain 18, ADAM18	24.7667	4.46022	50.0947	0.133303	2.02266
207638_at	protease, serine, 7 (enterokinase), PRSS7	12.656	0.674391	25.5983	0.568115	2.02261
203292_s_at	vacuolar protein sorting 11 homolog (S. cerevisiae), VPS11	196.445	30.2272	397.196	22.7297	2.02192
206401_s_at	microtubule-associated protein tau, MAPT	55.8208	2.38058	112.815	1.30885	2.02102
217200_x_at	cytochrome b-561, CYB561	118.708	23.2006	239.752	3.8147e-06	2.01969
207248_at	potassium voltage-gated channel, shaker-related subfamily, member 4, KCNA4	37.0793	4.16317	74.7697	5.40506	2.01648
218589_at	purinergic receptor P2Y, G-protein coupled, 5, P2RY5	30.4562	3.04342	61.3965	0.238617	2.0159
213715_s_at	KN motif and ankyrin repeat domains 3, KANK3	21.5679	0.51724	43.4701	0.611448	2.0155
210140_at	cystatin F (leukocystatin), CST7	1334.53	863.089	2689.63	248.813	2.01542
202259_s_at	NEDD4 binding protein 2-like 2, N4BP2L2	134.537	18.0215	270.874	3.48335	2.01338
204584_at	L1 cell adhesion molecule, L1CAM	47.3464	6.90185	95.2758	2.90576	2.01231
214515_at	olfactory receptor, family 1, subfamily E, member 1, OR1E1	36.8498	1.48931	74.1441	0	2.01206
218851_s_at	WD repeat domain 33, WDR33	23.5935	2.15599	47.404	6.44412	2.0092
211079_s_at	dual-specificity tyrosine-(Y)-phosphorylation regulated kinase 1A, DYRK1A	22.1722	2.43145	44.5427	0	2.00894
222098_s_at	Transcribed locus, ---	18.0104	2.89811	36.1748	1.4017	2.00856
216223_at	carboxypeptidase N, polypeptide 2, CPN2	50.8653	6.6224	102.134	0	2.00792
203170_at	KIAA0409, KIAA0409	18.3985	1.37326	36.9137	6.7435e-07	2.00634
208460_at	gap junction protein, gamma 1, 45kDa, GJC1	51.023	7.29239	102.356	0	2.00607
202992_at	complement component 7, C7	13.7895	1.13075	27.6574	0	2.00568
206537_at	X-linked inhibitor of apoptosis, XIAP	27.7506	1.70761	55.6422	0.486402	2.00508
211856_x_at	CD28 molecule, CD28	43.6615	5.61129	87.5395	0	2.00496
212799_at	syntaxin 6, STX6	165.858	37.3419	332.466	29.5521	2.00452
216230_x_at	sphingomyelin phosphodiesterase 1, acid lysosomal, SMPD1	31.0049	3.47474	62.129	0.153752	2.00384
218091_at	HIV-1 Rev binding protein, HRB	154.525	12.3911	309.593	12.022	2.00351
205515_at	protease, serine, 12 (neurotrypsin, motopsin), PRSS12	22.5397	3.68444	45.1396	0.460575	2.00267
214090_at	hypothetical protein LOC100133105, LOC100133105	14.8644	1.44245	29.7553	2.29506	2.00178

## Sheet: Downregulated
Probe set	Gene description	DMSO mean	DMSO StDv	ATRA mean	ATRA StDv	Fold of change
210187_at	FK506 binding protein 1A, 12kDa, FKBP1A	122.224	11.1977	60.9031	0	-2.00686
219824_at	solute carrier family 13 (sodium/sulfate symporters), member 4, SLC13A4	89.1239	17.7373	44.3318	0	-2.01038
201975_at	CAP-GLY domain containing linker protein 1, CLIP1	45.6258	5.02125	22.6667	1.06419	-2.0129
200733_s_at	protein tyrosine phosphatase type IVA, member 1, PTP4A1	82.5396	14.9298	40.7438	2.68735	-2.02582
222279_at	hypothetical protein FLJ35429, RP3-377H14.5	114.038	18.5836	55.85	1.562	-2.04186
203504_s_at	ATP-binding cassette, sub-family A (ABC1), member 1, ABCA1	75.5592	35.0084	36.883	1.08215	-2.04862
204120_s_at	adenosine kinase, ADK	51.7452	7.91885	25.2167	3.47313	-2.05202
214371_at	testis-specific serine kinase 2, TSSK2	51.4879	7.26516	24.9089	0.548443	-2.06705
207482_at	chromosome 20 open reading frame 10, C20orf10	87.6923	4.39713	42.3591	2.25602	-2.07021
201163_s_at	insulin-like growth factor binding protein 7, IGFBP7	166.854	82.7953	79.9888	3.17345	-2.08597
215027_at	hypothetical protein HSU79275, HSU79275	173.572	30.1713	83.196	0	-2.0863
218886_at	PAK1 interacting protein 1, PAK1IP1	108.506	20.4989	51.8832	3.01953	-2.09135
55583_at	dedicator of cytokinesis 6, DOCK6	82.2261	7.77985	39.1392	0.25239	-2.10086
203794_at	CDC42 binding protein kinase alpha (DMPK-like), CDC42BPA	159.06	37.0305	75.3801	0	-2.11011
202783_at	nicotinamide nucleotide transhydrogenase, NNT	134.403	21.7171	63.1386	0	-2.1287
34031_i_at	KRIT1, ankyrin repeat containing, KRIT1	82.8588	8.84509	38.5325	7.40138	-2.15036
207429_at	solute carrier family 22 (organic cation transporter), member 2, SLC22A2	97.0889	13.4665	44.8921	0	-2.16271
201921_at	guanine nucleotide binding protein (G protein), gamma 10, GNG10	151.751	43.8593	70.0874	0	-2.16517
213374_x_at	3-hydroxyisobutyryl-Coenzyme A hydrolase, HIBCH	92.7647	14.056	42.6977	10.5611	-2.17259
201132_at	heterogeneous nuclear ribonucleoprotein H2 (H'), HNRNPH2	105.144	13.0725	48.2808	0.318675	-2.17777
212314_at	KIAA0746 protein /// serine incorporator 2, KIAA0746 /// SERINC2	126.843	64.7537	57.6669	0	-2.19958
207527_at	potassium inwardly-rectifying channel, subfamily J, member 9, KCNJ9	90.1547	14.07	40.8	0.544437	-2.20967
210942_s_at	ST3 beta-galactoside alpha-2,3-sialyltransferase 6, ST3GAL6	108.685	15.7188	48.5618	4.5007	-2.23807
215404_x_at	fibroblast growth factor receptor 1 (fms-related tyrosine kinase 2, Pfeiffer syndrome), FGFR1	136.022	29.7637	60.7433	1.22903	-2.23929
200872_at	S100 calcium binding protein A10, S100A10	126.507	42.0168	56.4636	2.08416	-2.2405
206551_x_at	kelch-like 24 (Drosophila), KLHL24	130.774	20.2119	58.3035	0	-2.24298
207112_s_at	GRB2-associated binding protein 1, GAB1	64.5253	5.03781	28.6004	0	-2.2561
210679_x_at		111.314	30.2105	49.2736	5.0033	-2.2591
212672_at	ataxia telangiectasia mutated, ATM	127.016	18.0483	56.1256	0	-2.26306
203505_at	ATP-binding cassette, sub-family A (ABC1), member 1, ABCA1	75.1671	32.5297	33.1551	6.7435e-07	-2.26713
216350_s_at	zinc finger protein 10, ZNF10	79.0897	9.06725	34.5557	4.76837e-07	-2.28876
204342_at	solute carrier family 25 (mitochondrial carrier; phosphate carrier), member 24, SLC25A24	101.663	10.746	44.3324	1.75854	-2.2932
220319_s_at	myosin regulatory light chain interacting protein, MYLIP	150.362	21.3792	65.496	6.22208	-2.29574
211612_s_at	interleukin 13 receptor, alpha 1, IL13RA1	80.5256	31.285	34.9856	1.77707	-2.30168
212044_s_at	Ribosomal protein L27a, RPL27A	211.867	82.1525	91.3443	3.72596	-2.31943
221568_s_at	lin-7 homolog C (C. elegans), LIN7C	79.8805	16.7976	33.3283	4.03349	-2.39678
203852_s_at	survival of motor neuron 1, telomeric /// survival of motor neuron 2, centromeric /// hypothetical protein LOC100133835 /// hypothetical protein LOC100133836, LOC100133835 /// LOC100133836 /// SMN1 /// SMN2	65.8045	11.5631	26.8043	1.4776	-2.455
202381_at	ADAM metallopeptidase domain 9 (meltrin gamma), ADAM9	107.665	27.2278	43.8035	1.12543	-2.45791
216822_x_at		75.5996	4.40814	30.1832	4.76837e-07	-2.50469
222252_x_at	ubiquilin 4, UBQLN4	152.62	37.4551	60.6965	10.6934	-2.51448
218477_at	transmembrane protein 14A, TMEM14A	113.021	29.257	43.9164	0.449929	-2.57355
207814_at	defensin, alpha 6, Paneth cell-specific, DEFA6	145.078	15.3841	53.3948	2.50395	-2.71707
203819_s_at	insulin-like growth factor 2 mRNA binding protein 3, IGF2BP3	111.405	41.9987	39.9701	0.23606	-2.7872
218081_at	chromosome 20 open reading frame 27, C20orf27	231.084	61.2368	82.7589	1.3487e-06	-2.79225
201222_s_at	RAD23 homolog B (S. cerevisiae), RAD23B	400.082	211.67	142.937	51.8264	-2.79901
203196_at	ATP-binding cassette, sub-family C (CFTR/MRP), member 4, ABCC4	98.3731	12.4807	34.5888	3.01709	-2.84407
AFFX-r2-Hs28SrRNA-5_at		83.9878	49.9018	29.378	0.302899	-2.85886
215629_s_at	deleted in lymphocytic leukemia, 2 /// deleted in lymphocytic leukemia 2-like, DLEU2 /// DLEU2L	91.4049	13.7128	29.985	0.977872	-3.04836
202003_s_at	acetyl-Coenzyme A acyltransferase 2, ACAA2	131.821	73.5921	38.626	0	-3.41275

## Sheet: Up
Supplementary Table 2. Gene signature used to query in Connectivity Maps.
Probe sets	Gene Symbol	Gene Title	Entrez Gene ID	RefSeq Transcript ID
206660_at	CTSD	cathepsin D	1509	NM_001909
212816_s_at	CALR	calreticulin	811	NM_004343
207847_s_at	CCND2	cyclin D2	894	NM_001759
202746_at	DAB2	disabled homolog 2, mitogen-responsive phosphoprotein (Drosophila)	1601	NM_001343
218066_at	DHRS7	dehydrogenase/reductase (SDR family) member 7	51635	NM_016029
208178_x_at	RYBP	RING1 and YY1 binding protein	23429	NM_012234
204116_at	SLC20A1	solute carrier family 20 (phosphate transporter), member 1	6574	NM_005415
213345_at	LTF	lactotransferrin	4057	NM_002343
208651_x_at	ARFGAP3	ADP-ribosylation factor GTPase activating protein 3	26286	NM_001142293 /// NM_014570
207505_at	N4BP2L2	NEDD4 binding protein 2-like 2	10443	NM_014887 /// NM_033111
217121_at	GGPS1	geranylgeranyl diphosphate synthase 1	9453	NM_001037277 /// NM_004837 /// NR_036605
221329_at	SERTAD2	SERTA domain containing 2	9792	NM_014755
203066_at	IGFBP2	insulin-like growth factor binding protein 2, 36kDa	3485	NM_000597
220752_at	ITM2A	integral membrane protein 2A	9452	NM_001171581 /// NM_004867
218718_at	ITM2A	integral membrane protein 2A	9452	NM_001171581 /// NM_004867
211657_at	PER1	period homolog 1 (Drosophila)	5187	NM_002616
218303_x_at	DDIT4	DNA-damage-inducible transcript 4	54541	NM_019058
218409_s_at	ADAM12	ADAM metallopeptidase domain 12	8038	NM_003474 /// NM_021641
210047_at	C7	complement component 7	730	NM_000587
203387_s_at	SSX2IP	synovial sarcoma, X breakpoint 2 interacting protein	117178	NM_001166293 /// NM_001166294 /// NM_001166295 /// NM_001166417 /// NM_014021
206207_at	CHST15	carbohydrate (N-acetylgalactosamine 4-sulfate 6-O) sulfotransferase 15	51363	NM_014863 /// NM_015892
217035_at	DAPK1	death-associated protein kinase 1	1612	NM_004938
203817_at	RRP8	ribosomal RNA processing 8, methyltransferase, homolog (yeast)	23378	NM_015324
202018_s_at	VPS11	vacuolar protein sorting 11 homolog (S. cerevisiae)	55823	NM_021729
213451_x_at	TBC1D4	TBC1 domain family, member 4	9882	NM_014832
206298_at	TBC1D4	TBC1 domain family, member 4	9882	NM_014832
217177_s_at	C1orf9	chromosome 1 open reading frame 9	51430	NM_014283 /// NM_016227
219825_at	STX7	syntaxin 7	8417	NM_003569
207426_s_at	MID1	midline 1 (Opitz/BBB syndrome)	4281	NM_000381 /// NM_001098624 /// NM_001193277 /// NM_001193278 /// NM_001193279 /// NM_001193280 /// NM_001193281 /// NM_033289 /// NM_033290
203988_s_at	CXCL12	chemokine (C-X-C motif) ligand 12	6387	NM_000609 /// NM_001033886 /// NM_001178134 /// NM_199168
204456_s_at	GUCY1B3	guanylate cyclase 1, soluble, beta 3	2983	NM_000857
220791_x_at	SMARCA1	SWI/SNF related, matrix associated, actin dependent regulator of chromatin, subfamily a, member 1	6594	NM_003069 /// NM_139035
207968_s_at	FUT8	fucosyltransferase 8 (alpha (1,6) fucosyltransferase)	2530	NM_004480 /// NM_178154 /// NM_178155 /// NM_178156 /// NM_178157
216062_at	TPM2	tropomyosin 2 (beta)	7169	NM_003289 /// NM_213674
219519_s_at	RBMX2	RNA binding motif protein, X-linked 2	51634	NM_016024
214677_x_at	IL2RG	interleukin 2 receptor, gamma	3561	NM_000206
207095_at	RUNX3	runt-related transcription factor 3	864	NM_001031680 /// NM_004350
205175_s_at	S100A2	S100 calcium binding protein A2	6273	NM_005978
202747_s_at	GAS1	growth arrest-specific 1	2619	NM_002048
204198_s_at	C12orf24	chromosome 12 open reading frame 24	29902	NM_013300
202718_at	L1CAM	L1 cell adhesion molecule	3897	NM_000425 /// NM_001143963 /// NM_024003
218412_s_at	CHL1	cell adhesion molecule with homology to L1CAM (close homolog of L1)	10752	NM_006614
216333_x_at	HMGCS2	3-hydroxy-3-methylglutaryl-CoA synthase 2 (mitochondrial)	3158	NM_001166107 /// NM_005518
203637_s_at	TROAP	trophinin associated protein (tastin)	10024	NM_001100620 /// NM_005480
222288_at	ISG20	interferon stimulated exonuclease gene 20kDa	3669	NM_002201
219194_at	NCK1	NCK adaptor protein 1	4690	NM_001190796 /// NM_006153
219509_at	PCSK2	proprotein convertase subtilisin/kexin type 2	5126	NM_002594
211410_x_at	OAS2	2'-5'-oligoadenylate synthetase 2, 69/71kDa	4939	NM_001032731 /// NM_002535 /// NM_016817
211494_s_at	LOC729991-MEF2B /// MEF2B	LOC729991-MEF2B readthrough transcript /// myocyte enhancer factor 2B	100271849 /// 4207	NM_001145785 /// NM_005919 /// NR_027307 /// NR_027308
219494_at	KHK	ketohexokinase (fructokinase)	3795	NM_000221 /// NM_006488
217166_at	SMAD5	SMAD family member 5	4090	NM_001001419 /// NM_001001420 /// NM_005903
221371_at	GTPBP1	GTP binding protein 1	9567	NM_004286
200953_s_at	IL1R2	interleukin 1 receptor, type II	7850	NM_004633 /// NM_173343
219625_s_at	PRSS12	protease, serine, 12 (neurotrypsin, motopsin)	8492	NM_003619
213478_at	CIZ1	CDKN1A interacting zinc finger protein 1	25792	NM_001131015 /// NM_001131016 /// NM_001131017 /// NM_001131018 /// NM_012127
213610_s_at	ALG13	asparagine-linked glycosylation 13 homolog (S. cerevisiae)	79868	NM_001039210 /// NM_001099922 /// NM_001168385 /// NM_018466 /// NR_033124 /// NR_033125 /// NR_033127 /// NR_033128 /// NR_033129 /// NR_033131 /// NR_033132 /// NR_033134
209013_x_at	CPA3	carboxypeptidase A3 (mast cell)	1359	NM_001870
206422_at	CEL /// LOC100508206	carboxyl ester lipase (bile salt-stimulated lipase) /// bile salt-activated lipase-like	100508206 /// 1056	NM_001807 /// XM_003120106 /// XM_003120107 /// XM_003120108 /// XM_003120109 /// XM_003120110
206673_at	ATP2C2	ATPase, Ca++ transporting, type 2C, member 2	9914	NM_014861
201280_s_at	GDF10	growth differentiation factor 10	2662	NM_004962
208427_s_at	CLC	Charcot-Leyden crystal protein	1178	NM_001828
219998_at	B4GALT6	UDP-Gal:betaGlcNAc beta 1,4- galactosyltransferase, polypeptide 6	9331	NM_004775
213106_at	ARHGAP22	Rho GTPase activating protein 22	58504	NM_021226
210198_s_at	MAPT	microtubule-associated protein tau	4137	NM_001123066 /// NM_001123067 /// NM_005910 /// NM_016834 /// NM_016835 /// NM_016841
208347_at	GCG	glucagon	2641	NM_002054
200935_at	GABRA5	gamma-aminobutyric acid (GABA) A receptor, alpha 5	2558	NM_000810 /// NM_001165037
210475_at	XIAP	X-linked inhibitor of apoptosis	331	NM_001167
221408_x_at	CD28	CD28 molecule	940	NM_006139
212417_at	HTN1	histatin 1	3346	NM_002159
209856_x_at	NR0B1	nuclear receptor subfamily 0, group B, member 1	190	NM_000475
217284_x_at	CPB2	carboxypeptidase B2 (plasma)	1361	NM_001872 /// NM_016413
222102_at	---	---	---	---
209869_at	IGLL1	immunoglobulin lambda-like polypeptide 1	3543	NM_020070 /// NM_152855
204972_at	GPR176	G protein-coupled receptor 176	11245	NM_007223
213539_at	SLITRK3	SLIT and NTRK-like family, member 3	22865	NM_014926
208031_s_at	F2RL2	coagulation factor II (thrombin) receptor-like 2	2151	NM_004101
211431_s_at	GH1	growth hormone 1	2688	NM_000515 /// NM_022559 /// NM_022560 /// NM_022561 /// NM_022562
220702_at	CCDC132	coiled-coil domain containing 132	55610	NM_017667 /// NM_024553
219271_at	SLC10A2	solute carrier family 10 (sodium/bile acid cotransporter family), member 2	6555	NM_000452
218812_s_at	CDH11	cadherin 11, type 2, OB-cadherin (osteoblast)	1009	NM_001797
202952_s_at	KCNA4	potassium voltage-gated channel, shaker-related subfamily, member 4	3739	NM_002233
213796_at	TNFSF4	tumor necrosis factor (ligand) superfamily, member 4	7292	NM_003326
221526_x_at	---	---	---	---
207045_at	PRKG2	protein kinase, cGMP-dependent, type II	5593	NM_006259
220576_at	ADAM18	ADAM metallopeptidase domain 18	8749	NM_001190956 /// NM_014237
208056_s_at	TMPRSS15	transmembrane protease, serine 15	5651	NM_002772
207477_at	MUC1	mucin 1, cell surface associated	4582	NM_001018016 /// NM_001018017 /// NM_001044390 /// NM_001044391 /// NM_001044392 /// NM_001044393 /// NM_002456
216287_at	MEF2C	myocyte enhancer factor 2C	4208	NM_001131005 /// NM_001193347 /// NM_001193348 /// NM_001193349 /// NM_001193350 /// NM_002397
215670_s_at	RFX2	regulatory factor X, 2 (influences HLA class II expression)	5990	NM_000635 /// NM_134433
214072_x_at	CBFA2T3	core-binding factor, runt domain, alpha subunit 2; translocated to, 3	863	NM_005187 /// NM_175931
213672_at	TRIO	triple functional domain (PTPRF interacting)	7204	NM_007118
210812_at	ACVR1B	activin A receptor, type IB	91	NM_004302 /// NM_020327 /// NM_020328
209541_at	OR7A5	olfactory receptor, family 7, subfamily A, member 5	26659	NM_017506
215739_s_at	---	---	---	---
214420_s_at	ELAVL2	ELAV (embryonic lethal, abnormal vision, Drosophila)-like 2 (Hu antigen B)	1993	NM_001171195 /// NM_001171197 /// NM_004432
222357_at	GJC1	gap junction protein, gamma 1, 45kDa	10052	NM_001080383 /// NM_005497
202321_at	CD24	CD24 molecule	100133941	NM_013230
217708_x_at	CCND1	cyclin D1	595	NM_053056
214627_at	LGALS8	lectin, galactoside-binding, soluble, 8	3964	NM_006499 /// NM_201543 /// NM_201544 /// NM_201545
216291_at	ERP44	endoplasmic reticulum protein 44	23071	NM_015051
208285_at	TRIO	triple functional domain (PTPRF interacting)	7204	NM_007118
220662_s_at	JAG1	jagged 1	182	NM_000214
209099_x_at	DEAF1	deformed epidermal autoregulatory factor 1 (Drosophila)	10522	NM_021008
211527_x_at	IGF1	insulin-like growth factor 1 (somatomedin C)	3479	NM_000618 /// NM_001111283 /// NM_001111284 /// NM_001111285
216217_at	PLA2G16	phospholipase A2, group XVI	11145	NM_001128203 /// NM_007069
215408_at	RIN2	Ras and Rab interactor 2	54453	NM_018993
205910_s_at	ABI2	abl-interactor 2	10152	NM_005759
207173_x_at	ADRA2A	adrenergic, alpha-2A-, receptor	150	NM_000681
221584_s_at	TCL1A	T-cell leukemia/lymphoma 1A	8115	NM_001098725 /// NM_021966
213622_at	CALML3	calmodulin-like 3	810	NM_005185
219443_at	SLC11A2	solute carrier family 11 (proton-coupled divalent metal ion transporters), member 2	4891	NM_000617 /// NM_001174125 /// NM_001174126 /// NM_001174127 /// NM_001174128 /// NM_001174129 /// NM_001174130 /// NR_033421 /// NR_033422
219415_at	CST7	cystatin F (leukocystatin)	8530	NM_003650
205403_at	ART3	ADP-ribosyltransferase 3	419	NM_001130016 /// NM_001130017 /// NM_001179
211902_x_at	PLP1	proteolipid protein 1	5354	NM_000533 /// NM_001128834 /// NM_199478
217276_x_at	XDH	xanthine dehydrogenase	7498	NM_000379
220017_x_at	POU3F1	POU class 3 homeobox 1	5453	NM_002699
203139_at	XRCC4	X-ray repair complementing defective repair in Chinese hamster cells 4	7518	NM_003401 /// NM_022406 /// NM_022550
220699_s_at	LAT /// SPNS1	linker for activation of T cells /// spinster homolog 1 (Drosophila)	27040 /// 83985	NM_001014987 /// NM_001014988 /// NM_001014989 /// NM_001142448 /// NM_001142449 /// NM_001142450 /// NM_001142451 /// NM_014387 /// NM_032038
206545_at	DYRK1A	dual-specificity tyrosine-(Y)-phosphorylation regulated kinase 1A	1859	NM_001396 /// NM_101395 /// NM_130436 /// NM_130438
209995_s_at	KIR2DL5A	killer cell immunoglobulin-like receptor, two domains, long cytoplasmic tail, 5A	57292	NM_020535
213855_s_at	RET	ret proto-oncogene	5979	NM_020630 /// NM_020975
209684_at	TYRO3	TYRO3 protein tyrosine kinase	7301	NM_006293
220021_at	SLC4A4	solute carrier family 4, sodium bicarbonate cotransporter, member 4	8671	NM_001098484 /// NM_001134742 /// NM_003759
210020_x_at	VEGFA	vascular endothelial growth factor A	7422	NM_001025366 /// NM_001025367 /// NM_001025368 /// NM_001025369 /// NM_001025370 /// NM_001033756 /// NM_001171622 /// NM_001171623 /// NM_001171624 /// NM_001171625 /// NM_001171626 /// NM_001171627 /// NM_001171628 /// NM_001171629 /// NM_001171630 /// NM_003376
201789_at	---	---	---	---
204698_at	CEACAM6	carcinoembryonic antigen-related cell adhesion molecule 6 (non-specific cross reacting antigen)	4680	NM_002483
204607_at	PRG2	proteoglycan 2, bone marrow (natural killer cell activator, eosinophil granule major basic protein)	5553	NM_002728
219270_at	CD28	CD28 molecule	940	NM_006139
212190_at	TRD@	T cell receptor delta locus	6964	---
213395_at	IGFBP5	insulin-like growth factor binding protein 5	3488	NM_000599
202861_at	CD44	CD44 molecule (Indian blood group)	960	NM_000610 /// NM_001001389 /// NM_001001390 /// NM_001001391 /// NM_001001392
206885_x_at	SERPINE2	serpin peptidase inhibitor, clade E (nexin, plasminogen activator inhibitor type 1), member 2	5270	NM_001136528 /// NM_001136530 /// NM_006216
208936_x_at	PLXND1	plexin D1	23129	NM_015103
213783_at	AGRN	agrin	375790	NM_198576
216037_x_at	SCAMP1	secretory carrier membrane protein 1	9522	NM_004866
219915_s_at	STX6	syntaxin 6	10228	NM_005819
215745_at	SERINC5	serine incorporator 5	256987	NM_001174071 /// NM_001174072 /// NM_178276
200766_at	CBS	cystathionine-beta-synthase	875	NM_000071 /// NM_001178008 /// NM_001178009
211743_s_at	COL6A1	collagen, type VI, alpha 1	1291	NM_001848
217757_at	ATP8A1	ATPase, aminophospholipid transporter (APLT), class I, type 8A, member 1	10396	NM_001105529 /// NM_006095
202211_at	TFPI	tissue factor pathway inhibitor (lipoprotein-associated coagulation inhibitor)	7035	NM_001032281 /// NM_006287
213618_at	NFATC4	nuclear factor of activated T-cells, cytoplasmic, calcineurin-dependent 4	4776	NM_001136022 /// NM_004554
219389_at	PTPRD	protein tyrosine phosphatase, receptor type, D	5789	NM_001040712 /// NM_001171025 /// NM_002839 /// NM_130391 /// NM_130392 /// NM_130393
206043_s_at	MLC1	megalencephalic leukoencephalopathy with subcortical cysts 1	23209	NM_015166 /// NM_139202
208712_at	TNXA /// TNXB	tenascin XA pseudogene /// tenascin XB	7146 /// 7148	NM_019105 /// NM_032470 /// NR_001284
210301_at	KAZ	kazrin	23254	NM_001017999 /// NM_001018000 /// NM_001018001 /// NM_015209 /// NM_201628
212014_x_at	CD3D	CD3d molecule, delta (CD3-TCR complex)	915	NM_000732 /// NM_001040651
206233_at	KLHL23	kelch-like 23 (Drosophila)	151230	NM_144711
211959_at	ARAP2	ArfGAP with RhoGAP domain, ankyrin repeat and PH domain 2	116984	NM_015230
214523_at	COL9A2	collagen, type IX, alpha 2	1298	NM_001852
217300_at	MARS	methionyl-tRNA synthetase	4141	NM_004990
204725_s_at	KANK3	KN motif and ankyrin repeat domains 3	256949	NM_198471
211614_at	MFNG	MFNG O-fucosylpeptide 3-beta-N-acetylglucosaminyltransferase	4242	NM_001166343 /// NM_002405 /// NR_029413
210147_at	SPRR1A	small proline-rich protein 1A	6698	NM_005987
220987_s_at	LIPE	lipase, hormone-sensitive	3991	NM_005357
206732_at	NENF	Neuron derived neurotrophic factor	29937	NM_013349 /// NR_026598
205516_x_at	PAWR	PRKC, apoptosis, WT1, regulator	5074	NM_002583
206659_at	TKTL1	transketolase-like 1	8277	NM_001145933 /// NM_001145934 /// NM_012253
205276_s_at	TNFSF10	tumor necrosis factor (ligand) superfamily, member 10	8743	NM_001190942 /// NM_001190943 /// NM_003810 /// NR_033994
217608_at	SNTB2	Syntrophin, beta 2 (dystrophin-associated protein A1, 59kDa, basic component 2)	6645	NM_006750
216487_at	CYP2C9	Cytochrome P450, family 2, subfamily C, polypeptide 9	1559	NM_000771
206159_at	OR1E1	olfactory receptor, family 1, subfamily E, member 1	8387	NM_003553
218934_s_at	CEBPE	CCAAT/enhancer binding protein (C/EBP), epsilon	1053	NM_001805
220153_at	EPX	eosinophil peroxidase	8288	NM_000502
216412_x_at	IGLV1-44 /// LOC100290481	immunoglobulin lambda variable 1-44 /// immunoglobulin lambda light chain-like	100290481 /// 28823	XM_002348112
206456_at	LOC100272228	hypothetical LOC100272228	100272228	NR_027456
204268_at	APPBP2	amyloid beta precursor protein (cytoplasmic tail) binding protein 2	10513	NM_006380
202656_s_at	---	---	---	---
214350_at	---	---	---	---
211421_s_at	PYGO1	pygopus homolog 1 (Drosophila)	26108	NM_015617
219602_s_at	SCAND2	SCAN domain containing 2 pseudogene	54581	NR_003654 /// NR_004859
204083_s_at	TUBGCP3	tubulin, gamma complex associated protein 3	10426	NM_006322
215771_x_at	---	---	---	---
203457_at	RET	ret proto-oncogene	5979	NM_020630 /// NM_020975
221815_at	---	---	---	---
206644_at	TCF7L2	transcription factor 7-like 2 (T-cell specific, HMG-box)	6934	NM_001146274 /// NM_001146283 /// NM_001146284 /// NM_001146285 /// NM_001146286 /// NM_001198525 /// NM_001198526 /// NM_001198527 /// NM_001198528 /// NM_001198529 /// NM_001198530 /// NM_001198531 /// NM_030756
209581_at	LOC100507164	hypothetical LOC100507164	100507164	XR_109040 /// XR_111154 /// XR_114479
204649_at	LOC145678	hypothetical protein LOC145678	145678	---
205624_at	PLCL2	phospholipase C-like 2	23228	NM_001144382 /// NM_015184
219179_at	CPN2	carboxypeptidase N, polypeptide 2	1370	NM_001080513
217358_at	SMPD1	sphingomyelin phosphodiesterase 1, acid lysosomal	6609	NM_000543 /// NM_001007593
205188_s_at	FGB	fibrinogen beta chain	2244	NM_001184741 /// NM_005141
215976_at	---	---	---	---
219456_s_at	ZNF440	Zinc finger protein 440	126070	NM_152357
204591_at	TNXA /// TNXB	tenascin XA pseudogene /// tenascin XB	7146 /// 7148	NM_019105 /// NM_032470 /// NR_001284
220144_s_at	IGLV1-40	immunoglobulin lambda variable 1-40	28825	---
222124_at	---	---	---	---
212235_at	---	---	---	---
219761_at	ARHGEF10	Rho guanine nucleotide exchange factor (GEF) 10	9639	NM_014629
205584_at	RARB	retinoic acid receptor, beta	5915	NM_000965 /// NM_016152
203015_s_at	LOC100293559	Similar to hCG1812074	100293559	---
206651_s_at	TNKS	tankyrase, TRF1-interacting ankyrin-related ADP-ribose polymerase	8658	NM_003747
212812_at	---	---	---	---
216620_s_at	PTPRB	protein tyrosine phosphatase, receptor type, B	5787	NM_001109754 /// NM_002837
214329_x_at	CYB561	cytochrome b-561	1534	NM_001017916 /// NM_001017917 /// NM_001915
217020_at	SERHL2	serine hydrolase-like 2	253190	NM_014509
208223_s_at	SERHL2	serine hydrolase-like 2	253190	NM_014509
216444_at	---	---	---	---
215402_at	DNAJC16	DnaJ (Hsp40) homolog, subfamily C, member 16	23341	NM_015291
221958_s_at	AGRN	agrin	375790	NM_198576
216238_s_at	CLCN4	chloride channel 4	1183	NM_001830
215428_at	SREK1IP1	SREK1-interacting protein 1	285672	NM_173829
212939_at	---	---	---	---
206795_at	A2M	alpha-2-macroglobulin	2	NM_000014
217419_x_at	SLC12A7	solute carrier family 12 (potassium/chloride transporters), member 7	10723	NM_006598
219954_s_at	AGFG1	ArfGAP with FG repeats 1	3267	NM_001135187 /// NM_001135188 /// NM_001135189 /// NM_004504
203874_s_at	KRCC1	lysine-rich coiled-coil 1	51315	NM_016618
220381_at	DNAJC1	DnaJ (Hsp40) homolog, subfamily C, member 1	64215	NM_022365
220815_at	GTF2IRD1	GTF2I repeat domain containing 1	9569	NM_005685 /// NM_016328
211005_at	LPAR6	lysophosphatidic acid receptor 6	10161	NM_001162497 /// NM_001162498 /// NM_005767
221559_s_at	PDGFC	platelet derived growth factor C	56034	NM_016205 /// NR_036641
219975_x_at	ORAI2	ORAI calcium release-activated calcium modulator 2	80228	NM_001126340 /// NM_032831
209407_s_at	WDR33	WD repeat domain 33	55339	NM_001006622 /// NM_001006623 /// NM_018383
219617_at	HSPB7	heat shock 27kDa protein family, member 7 (cardiovascular)	27129	NM_014424
221152_at	DACT1	dapper, antagonist of beta-catenin, homolog 1 (Xenopus laevis)	51339	NM_001079520 /// NM_016651
204869_at	SEMA4G	sema domain, immunoglobulin domain (Ig), transmembrane domain (TM) and short cytoplasmic domain, (semaphorin) 4G	57715	NM_017893
214183_s_at	CHAC1	ChaC, cation transport regulator homolog 1 (E. coli)	79094	NM_001142776 /// NM_024111
216106_at	GALNT14	UDP-N-acetyl-alpha-D-galactosamine:polypeptide N-acetylgalactosaminyltransferase 14 (GalNAc-T14)	79623	NM_024572
220542_s_at	HERC6	hect domain and RLD 6	55008	NM_001165136 /// NM_017912
203666_at	SUSD4	sushi domain containing 4	55061	NM_001037175 /// NM_017982
220278_at	TTYH1	tweety homolog 1 (Drosophila)	57348	NM_001005367 /// NM_020659
201920_at	FAT4	FAT tumor suppressor homolog 4 (Drosophila)	79633	NM_024582
212285_s_at	TASP1	taspase, threonine aspartase, 1	55617	NM_017714
203429_s_at	RIN3	Ras and Rab interactor 3	79890	NM_024832
205124_at	RAD54B	RAD54 homolog B (S. cerevisiae)	25788	NM_012415
221370_at	MYOZ1	myozenin 1	58529	NM_021245
202887_s_at	SIGLEC1	sialic acid binding Ig-like lectin 1, sialoadhesin	6614	NM_023068
219427_at	FAM38B	family with sequence similarity 38, member B	63895	NM_022068
220621_at	C2orf34	chromosome 2 open reading frame 34	79823	NM_024766
215520_at	COL4A3BP	collagen, type IV, alpha 3 (Goodpasture antigen) binding protein	10087	NM_001130105 /// NM_005713 /// NM_031361
217556_at	CLEC1A	C-type lectin domain family 1, member A	51267	NM_016511
204098_at	CYP26B1	cytochrome P450, family 26, subfamily B, polypeptide 1	56603	NM_019885
203386_at	SLC16A10	solute carrier family 16, member 10 (aromatic amino acid transporter)	117247	NM_018593
206639_x_at	GBA3	glucosidase, beta, acid 3 (cytosolic)	57733	NM_001128432 /// NM_020973
201845_s_at	OLAH	oleoyl-ACP hydrolase	55301	NM_001039702 /// NM_018324
208958_at	HSPC159	galectin-related protein	29094	NM_014181
213362_at	CYP2C9	cytochrome P450, family 2, subfamily C, polypeptide 9	1559	NM_000771
219352_at	TMC7	transmembrane channel-like 7	79905	NM_001160364 /// NM_024847
221347_at	ANKRD5	ankyrin repeat domain 5	63926	NM_022096 /// NM_198798
204521_at	ENTPD7	ectonucleoside triphosphate diphosphohydrolase 7	57089	NM_020354
213258_at	KDM4D	lysine (K)-specific demethylase 4D	55693	NM_018039
221170_at	ARHGAP28	Rho GTPase activating protein 28	79822	NM_001010000
215057_at	PLUNC	palate, lung and nasal epithelium associated	51297	NM_016583 /// NM_130852
207597_at	PGAP1	post-GPI attachment to proteins 1	80055	NM_024989
207638_at	FOXE3	forkhead box E3	2301	NM_012186
203292_s_at	HEYL	hairy/enhancer-of-split related with YRPW motif-like	26508	NM_014571
206401_s_at	KIF2A	kinesin heavy chain member 2A	3796	NM_001098511 /// NM_004520
217200_x_at	---	---	---	---
207248_at	LOC51145	erythrocyte transmembrane protein	51145	XR_108997 /// XR_114293
218589_at	SCN11A	sodium channel, voltage-gated, type XI, alpha subunit	11280	NM_014139
213715_s_at	CTNNA3	catenin (cadherin-associated protein), alpha 3	29119	NM_001127384 /// NM_013266
210140_at	C11orf17 /// NUAK2	chromosome 11 open reading frame 17 /// NUAK family, SNF1-like kinase, 2	56672 /// 81788	NM_020642 /// NM_030952 /// NM_182901
202259_s_at	COL8A1	collagen, type VIII, alpha 1	1295	NM_001850 /// NM_020351
204584_at	HRH4	histamine receptor H4	59340	NM_001143828 /// NM_001160166 /// NM_021624
214515_at	OR52A1	olfactory receptor, family 52, subfamily A, member 1	23538	NM_012375
218851_s_at	CHRM5	cholinergic receptor, muscarinic 5	1133	NM_012125
211079_s_at	LOC100287163 /// ZNF717 /// ZNF73	zinc finger protein 717-like /// zinc finger protein 717 /// zinc finger protein 73	100131827 /// 100287163 /// 7624	NM_001128223 /// XM_002343882
222098_s_at	TNFSF18	tumor necrosis factor (ligand) superfamily, member 18	8995	NM_005092
216223_at	PCDHB12	protocadherin beta 12	56124	NM_018932
203170_at	PARD3	par-3 partitioning defective 3 homolog (C. elegans)	56288	NM_001184785 /// NM_001184786 /// NM_001184787 /// NM_001184788 /// NM_001184789 /// NM_001184790 /// NM_001184791 /// NM_001184792 /// NM_001184793 /// NM_001184794 /// NM_019619
208460_at	MIS12	MIS12, MIND kinetochore complex component, homolog (S. pombe)	79003	NM_024039
202992_at	KCNMA1	potassium large conductance calcium-activated channel, subfamily M, alpha member 1	3778	NM_001014797 /// NM_001161352 /// NM_001161353 /// NM_002247
206537_at	ABHD2	abhydrolase domain containing 2	11057	NM_007011 /// NM_152924
211856_x_at	WLS	wntless homolog (Drosophila)	79971	NM_001002292 /// NM_001193334 /// NM_024911
212799_at	---	---	---	---
216230_x_at	GSTA3	glutathione S-transferase alpha 3	2940	NM_000847
218091_at	HIF3A	hypoxia inducible factor 3, alpha subunit	64344	NM_022462 /// NM_152794 /// NM_152795
205515_at	---	---	---	---
214090_at	ZBTB20	zinc finger and BTB domain containing 20	26137	NM_001164342 /// NM_001164343 /// NM_001164344 /// NM_001164345 /// NM_001164346 /// NM_001164347 /// NM_015642

## Sheet: Down
Probe sets	Gene Symbol	Gene Title	Entrez Gene ID	RefSeq Transcript ID
200733_s_at	PTP4A1	protein tyrosine phosphatase type IVA, member 1	7803	NM_003463
200872_at	S100A10	S100 calcium binding protein A10	6281	NM_002966
201132_at	HNRNPH2	heterogeneous nuclear ribonucleoprotein H2 (H')	3188	NM_001032393 /// NM_019597
201163_s_at	IGFBP7	insulin-like growth factor binding protein 7	3490	NM_001553
201222_s_at	RAD23B	RAD23 homolog B (S. cerevisiae)	5887	NM_002874
201921_at	GNG10	guanine nucleotide binding protein (G protein), gamma 10	2790	NM_001017998 /// NM_001198664
201975_at	CLIP1	CAP-GLY domain containing linker protein 1	6249	NM_002956 /// NM_198240
202003_s_at	ACAA2	acetyl-CoA acyltransferase 2	10449	NM_006111
202381_at	ADAM9	ADAM metallopeptidase domain 9	8754	NM_003816 /// NR_027638 /// NR_027639 /// NR_027878
202783_at	NNT	nicotinamide nucleotide transhydrogenase	23530	NM_012343 /// NM_182977
203196_at	ABCC4	ATP-binding cassette, sub-family C (CFTR/MRP), member 4	10257	NM_001105515 /// NM_005845
203504_s_at	ABCA1	ATP-binding cassette, sub-family A (ABC1), member 1	19	NM_005502
203505_at	ABCA1	ATP-binding cassette, sub-family A (ABC1), member 1	19	NM_005502
203794_at	CDC42BPA	CDC42 binding protein kinase alpha (DMPK-like)	8476	NM_003607 /// NM_014826
203819_s_at	IGF2BP3	insulin-like growth factor 2 mRNA binding protein 3	10643	NM_006547
203852_s_at	SMN1 /// SMN2	survival of motor neuron 1, telomeric /// survival of motor neuron 2, centromeric	6606 /// 6607	NM_000344 /// NM_017411 /// NM_022874 /// NM_022875 /// NM_022876 /// NM_022877
204120_s_at	ADK	adenosine kinase	132	NM_001123 /// NM_006721
204342_at	SLC25A24	solute carrier family 25 (mitochondrial carrier; phosphate carrier), member 24	29957	NM_013386 /// NM_213651
206551_x_at	KLHL24	kelch-like 24 (Drosophila)	54800	NM_017644
207112_s_at	GAB1	GRB2-associated binding protein 1	2549	NM_002039 /// NM_207123
207429_at	SLC22A2	solute carrier family 22 (organic cation transporter), member 2	6582	NM_003058
207482_at	TP53TG5	TP53 target 5	27296	NM_014477
207527_at	KCNJ9	potassium inwardly-rectifying channel, subfamily J, member 9	3765	NM_004983
207814_at	DEFA6	defensin, alpha 6, Paneth cell-specific	1671	NM_001926
210187_at	FKBP1A	FK506 binding protein 1A, 12kDa	2280	NM_000801 /// NM_054014
210679_x_at	---	---	---	---
210942_s_at	ST3GAL6	ST3 beta-galactoside alpha-2,3-sialyltransferase 6	10402	NM_006100
211612_s_at	IL13RA1	interleukin 13 receptor, alpha 1	3597	NM_001560
212044_s_at	RPL27A	Ribosomal protein L27a	6157	NM_000990
212314_at	SEL1L3	sel-1 suppressor of lin-12-like 3 (C. elegans)	23231	NM_015187
212672_at	ATM	ataxia telangiectasia mutated	472	NM_000051
213374_x_at	HIBCH	3-hydroxyisobutyryl-CoA hydrolase	26275	NM_014362 /// NM_198047
214371_at	TSSK2	testis-specific serine kinase 2	23617	NM_053006
215027_at	RAPGEF3	Rap guanine nucleotide exchange factor (GEF) 3	10411	NM_001098531 /// NM_001098532 /// NM_006105
215404_x_at	FGFR1	fibroblast growth factor receptor 1	2260	NM_001174063 /// NM_001174064 /// NM_001174065 /// NM_001174066 /// NM_001174067 /// NM_015850 /// NM_023105 /// NM_023106 /// NM_023110
215629_s_at	DLEU2 /// DLEU2L	deleted in lymphocytic leukemia 2 (non-protein coding) /// deleted in lymphocytic leukemia 2-like	79469 /// 8847	NR_002612 /// NR_002771
216350_s_at	ZNF10	zinc finger protein 10	7556	NM_015394
216822_x_at	---	---	---	---
218081_at	C20orf27	chromosome 20 open reading frame 27	54976	NM_001039140
218477_at	TMEM14A	transmembrane protein 14A	28978	NM_014051
218886_at	PAK1IP1	PAK1 interacting protein 1	55003	NM_017906
219824_at	SLC13A4	solute carrier family 13 (sodium/sulfate symporters), member 4	26266	NM_012450
220319_s_at	MYLIP	myosin regulatory light chain interacting protein	29116	NM_013262
221568_s_at	LIN7C	lin-7 homolog C (C. elegans)	55327	NM_018362
222252_x_at	UBQLN4	ubiquilin 4	56893	NM_020131
222279_at	LOC285830	hypothetical LOC285830	285830	NR_026972 /// NR_026973
34031_i_at	KRIT1	KRIT1, ankyrin repeat containing	889	NM_001013406 /// NM_004912 /// NM_194454 /// NM_194455 /// NM_194456
55583_at	DOCK6	dedicator of cytokinesis 6	57572	NM_020812
AFFX-r2-Hs28SrRNA-5_at	---	---	---	---

## Sheet: Supp Table 3
Supplementary Table 3. Connectivity Map results for Dequalinium Chloride.
Compound	Dose	Cell line	Score
Dequalinium chloride	8 µM	HL60	0.827
Dequalinium chloride	8 µM	PC3	0.593
Dequalinium chloride	8 µM	MCF7	0.431
